# Supplementary material for: Identification of a Nine-Gene Signature and Establishment of a Prognostic Nomogram Predicting Overall Survival of Pancreatic Cancer
Source: Front Oncol. 2019 Sep 27;9:996. doi: 10.3389/fonc.2019.00996 (PMC6776930; doi:10.3389/fonc.2019.00996)
Supplement: Supplementary Table 3 — DEGs associated with overall survival using univariate Cox regression model with p < 0.01. [file Table_3.XLSX]

## Sheet: sheet
Supplementary table3. DEGs associated with overall survival using univariate Cox regression model with p<0.01
Name	coef	Standard error	z	HR=exp(coef)	1/HR	95% Lower	95% Upper	P Value	Regulated
ABHD17C	0.2969	0.0922	3.2186	1.3457	0.7431	1.1231	1.6123	0.0013	Up
ACSL5	0.2376	0.0770	3.0862	1.2681	0.7886	1.0906	1.4747	0.0020	Up
ADAM28	0.1945	0.0753	2.5818	1.2147	0.8232	1.0480	1.4080	0.0098	Up
ADAM9	0.3895	0.1103	3.5309	1.4762	0.6774	1.1892	1.8325	0.0004	Up
ADAMTS12	0.2754	0.0855	3.2222	1.3170	0.7593	1.1139	1.5572	0.0013	Up
AHNAK2	0.3290	0.0787	4.1822	1.3896	0.7197	1.1910	1.6212	<0.0001	Up
ANKRD22	0.3404	0.0865	3.9329	1.4055	0.7115	1.1862	1.6653	<0.0001	Up
ANLN	0.4781	0.0974	4.9065	1.6130	0.6200	1.3326	1.9524	<0.0001	Up
ANO1	0.4117	0.1005	4.0984	1.5094	0.6625	1.2396	1.8379	<0.0001	Up
APOL1	0.3193	0.0910	3.5072	1.3762	0.7267	1.1513	1.6450	0.0005	Up
ARNTL2	0.5442	0.1088	5.0043	1.7233	0.5803	1.3925	2.1327	<0.0001	Up
ASAP2	0.3795	0.1105	3.4330	1.4615	0.6842	1.1768	1.8151	0.0006	Up
C19orf33	0.2512	0.0684	3.6715	1.2856	0.7779	1.1242	1.4700	0.0002	Up
CAPG	0.3671	0.1101	3.3337	1.4435	0.6927	1.1633	1.7913	0.0009	Up
CDH11	0.2289	0.0830	2.7587	1.2572	0.7954	1.0685	1.4792	0.0058	Up
CDH3	0.3332	0.0800	4.1654	1.3955	0.7166	1.1930	1.6324	<0.0001	Up
CEACAM6	0.1562	0.0524	2.9821	1.1690	0.8554	1.0550	1.2954	0.0029	Up
CEP55	0.5862	0.1231	4.7602	1.7971	0.5565	1.4117	2.2877	<0.0001	Up
COL10A1	0.1754	0.0580	3.0238	1.1917	0.8391	1.0636	1.3352	0.0025	Up
COL11A1	0.1516	0.0510	2.9719	1.1637	0.8594	1.0530	1.2860	0.0030	Up
COL12A1	0.2155	0.0719	2.9985	1.2404	0.8062	1.0775	1.4280	0.0027	Up
COL17A1	0.2225	0.0522	4.2644	1.2492	0.8005	1.1278	1.3837	<0.0001	Up
COL1A2	0.1907	0.0725	2.6296	1.2101	0.8264	1.0497	1.3948	0.0085	Up
COL3A1	0.1832	0.0703	2.6066	1.2011	0.8326	1.0465	1.3784	0.0091	Up
COL5A2	0.2172	0.0778	2.7933	1.2426	0.8048	1.0669	1.4472	0.0052	Up
COL6A3	0.2100	0.0746	2.8151	1.2336	0.8106	1.0659	1.4278	0.0049	Up
COMP	0.1673	0.0625	2.6763	1.1821	0.8459	1.0458	1.3363	0.0074	Up
CORO2A	0.2715	0.0916	2.9659	1.3120	0.7622	1.0965	1.5699	0.0030	Up
CTHRC1	0.2124	0.0769	2.7634	1.2366	0.8087	1.0637	1.4377	0.0057	Up
CTSE	0.1310	0.0468	2.7991	1.1400	0.8772	1.0401	1.2495	0.0051	Up
CXCL5	0.1024	0.0386	2.6494	1.1078	0.9027	1.0270	1.1950	0.0081	Up
DKK1	0.2064	0.0540	3.8229	1.2292	0.8135	1.1058	1.3664	0.0001	Up
DPCR1	0.0952	0.0351	2.7151	1.0999	0.9092	1.0268	1.1782	0.0066	Up
EDNRA	0.2629	0.0948	2.7734	1.3007	0.7688	1.0802	1.5663	0.0055	Up
EFNA5	0.3112	0.1103	2.8197	1.3650	0.7326	1.0995	1.6946	0.0048	Up
EFNB2	0.4771	0.1265	3.7702	1.6114	0.6206	1.2574	2.0650	0.0002	Up
ERO1L	0.3548	0.1039	3.4144	1.4260	0.7013	1.1632	1.7481	0.0006	Up
FAM83D	0.2463	0.0726	3.3930	1.2792	0.7817	1.1096	1.4748	0.0007	Up
FAP	0.2211	0.0845	2.6158	1.2475	0.8016	1.0570	1.4723	0.0089	Up
FERMT1	0.3808	0.0964	3.9501	1.4635	0.6833	1.2115	1.7678	<0.0001	Up
FGD6	0.5342	0.1248	4.2794	1.7060	0.5862	1.3358	2.1789	<0.0001	Up
FN1	0.2031	0.0698	2.9085	1.2252	0.8162	1.0685	1.4048	0.0036	Up
FOXQ1	0.2498	0.0775	3.2231	1.2837	0.7790	1.1028	1.4943	0.0013	Up
FUT3	0.2099	0.0733	2.8649	1.2335	0.8107	1.0685	1.4239	0.0042	Up
GABRP	0.1150	0.0414	2.7788	1.1218	0.8914	1.0345	1.2166	0.0055	Up
GALNT5	0.1941	0.0704	2.7557	1.2142	0.8236	1.0577	1.3940	0.0059	Up
GJB2	0.2468	0.0692	3.5658	1.2799	0.7813	1.1176	1.4659	0.0004	Up
GPRC5A	0.2864	0.0731	3.9189	1.3316	0.7510	1.1539	1.5367	<0.0001	Up
GPX8	0.3265	0.1157	2.8212	1.3861	0.7215	1.1048	1.7389	0.0048	Up
HK2	0.2433	0.0779	3.1237	1.2754	0.7841	1.0949	1.4857	0.0018	Up
HN1	0.3574	0.1152	3.1027	1.4296	0.6995	1.1407	1.7918	0.0019	Up
IFI27	0.2469	0.0720	3.4284	1.2800	0.7812	1.1115	1.4741	0.0006	Up
IGF2BP3	0.2994	0.0960	3.1177	1.3490	0.7413	1.1176	1.6283	0.0018	Up
IGFBP3	0.2338	0.0875	2.6734	1.2634	0.7915	1.0644	1.4997	0.0075	Up
INHBA	0.2234	0.0749	2.9810	1.2503	0.7998	1.0795	1.4482	0.0029	Up
ITGA2	0.3521	0.0978	3.6016	1.4221	0.7032	1.1741	1.7224	0.0003	Up
ITGA3	0.3656	0.0968	3.7777	1.4413	0.6938	1.1923	1.7423	0.0002	Up
ITGB4	0.2997	0.0831	3.6063	1.3494	0.7411	1.1466	1.5881	0.0003	Up
ITGB6	0.3469	0.0775	4.4745	1.4147	0.7069	1.2152	1.6468	<0.0001	Up
KCNN4	0.2608	0.0710	3.6748	1.2979	0.7705	1.1294	1.4916	0.0002	Up
KLK10	0.2062	0.0574	3.5937	1.2290	0.8136	1.0983	1.3754	0.0003	Up
KRT19	0.3532	0.0906	3.8986	1.4236	0.7024	1.1920	1.7002	<0.0001	Up
LAMA3	0.3730	0.0836	4.4640	1.4521	0.6887	1.2327	1.7104	<0.0001	Up
LAMB3	0.3004	0.0781	3.8467	1.3505	0.7405	1.1588	1.5739	0.0001	Up
LAMC2	0.3317	0.0788	4.2100	1.3934	0.7177	1.1940	1.6260	<0.0001	Up
LIPH	0.3957	0.0985	4.0174	1.4854	0.6732	1.2246	1.8016	<0.0001	Up
LMO7	0.4100	0.1161	3.5322	1.5068	0.6636	1.2002	1.8918	0.0004	Up
LY75	0.4012	0.1241	3.2336	1.4936	0.6695	1.1712	1.9047	0.0012	Up
MALL	0.2183	0.0796	2.7429	1.2439	0.8039	1.0643	1.4539	0.0061	Up
MBOAT2	0.3429	0.1126	3.0444	1.4090	0.7097	1.1299	1.7571	0.0023	Up
MET	0.5085	0.1006	5.0555	1.6629	0.6014	1.3653	2.0253	<0.0001	Up
MMP1	0.1012	0.0382	2.6483	1.1065	0.9038	1.0266	1.1925	0.0081	Up
MMP11	0.1609	0.0540	2.9783	1.1746	0.8514	1.0566	1.3058	0.0029	Up
MMP7	0.1727	0.0580	2.9794	1.1885	0.8414	1.0609	1.3315	0.0029	Up
MSLN	0.1804	0.0490	3.6816	1.1977	0.8350	1.0880	1.3184	0.0002	Up
MST1R	0.2706	0.0795	3.4035	1.3108	0.7629	1.1216	1.5319	0.0007	Up
MXRA5	0.2343	0.0773	3.0306	1.2640	0.7911	1.0863	1.4709	0.0024	Up
MYOF	0.4878	0.1201	4.0606	1.6287	0.6140	1.2871	2.0612	<0.0001	Up
NMU	0.1691	0.0591	2.8608	1.1842	0.8444	1.0547	1.3297	0.0042	Up
NQO1	0.2114	0.0807	2.6183	1.2354	0.8094	1.0546	1.4473	0.0088	Up
OAS1	0.3565	0.0943	3.7823	1.4283	0.7001	1.1874	1.7182	0.0002	Up
OCIAD2	0.4714	0.1414	3.3335	1.6023	0.6241	1.2144	2.1140	0.0009	Up
OSBPL3	0.3942	0.1175	3.3537	1.4832	0.6742	1.1780	1.8675	0.0008	Up
PLAC8	0.2091	0.0734	2.8477	1.2325	0.8114	1.0673	1.4232	0.0044	Up
PLAT	0.1793	0.0659	2.7224	1.1964	0.8358	1.0515	1.3613	0.0065	Up
PLAU	0.3273	0.0803	4.0755	1.3873	0.7208	1.1852	1.6238	<0.0001	Up
PLAUR	0.3338	0.1006	3.3177	1.3962	0.7162	1.1464	1.7005	0.0009	Up
PLEK2	0.3514	0.0881	3.9900	1.4211	0.7037	1.1958	1.6888	<0.0001	Up
PPAPDC1A	0.2124	0.0700	3.0328	1.2366	0.8086	1.0780	1.4186	0.0024	Up
PTK6	0.2728	0.0768	3.5529	1.3136	0.7613	1.1301	1.5269	0.0004	Up
PVRL4	0.2393	0.0731	3.2750	1.2703	0.7872	1.1008	1.4659	0.0011	Up
RHBDL2	0.3234	0.0970	3.3338	1.3818	0.7237	1.1425	1.6711	0.0009	Up
RUNX2	0.3690	0.1164	3.1693	1.4464	0.6914	1.1512	1.8172	0.0015	Up
S100A10	0.4123	0.1128	3.6542	1.5103	0.6621	1.2107	1.8841	0.0003	Up
S100A11	0.4080	0.1156	3.5285	1.5038	0.6650	1.1989	1.8864	0.0004	Up
S100A14	0.2109	0.0591	3.5702	1.2347	0.8099	1.0998	1.3863	0.0004	Up
S100A16	0.4487	0.1154	3.8871	1.5663	0.6385	1.2491	1.9639	0.0001	Up
S100A6	0.2780	0.0948	2.9317	1.3205	0.7573	1.0965	1.5903	0.0034	Up
S100P	0.1837	0.0498	3.6895	1.2017	0.8321	1.0900	1.3249	0.0002	Up
SCEL	0.2163	0.0613	3.5274	1.2415	0.8055	1.1009	1.4000	0.0004	Up
SDC1	0.2551	0.0861	2.9614	1.2906	0.7748	1.0901	1.5279	0.0031	Up
SDR16C5	0.2524	0.0691	3.6516	1.2872	0.7769	1.1241	1.4739	0.0003	Up
SEMA3C	0.2922	0.0805	3.6289	1.3394	0.7466	1.1438	1.5684	0.0003	Up
SERPINB5	0.3003	0.0665	4.5119	1.3502	0.7406	1.1851	1.5383	<0.0001	Up
SFN	0.2427	0.0689	3.5242	1.2747	0.7845	1.1138	1.4590	0.0004	Up
SLC2A1	0.2309	0.0678	3.4061	1.2598	0.7938	1.1030	1.4388	0.0007	Up
SLC6A14	0.1489	0.0533	2.7915	1.1605	0.8617	1.0453	1.2884	0.0052	Up
SRPX2	0.2556	0.0901	2.8359	1.2912	0.7745	1.0821	1.5407	0.0046	Up
STYK1	0.3422	0.1031	3.3184	1.4080	0.7102	1.1504	1.7234	0.0009	Up
SULF2	0.4326	0.1289	3.3560	1.5412	0.6489	1.1971	1.9841	0.0008	Up
THBS2	0.1960	0.0713	2.7491	1.2165	0.8220	1.0579	1.3989	0.0060	Up
TMC5	0.1977	0.0748	2.6418	1.2186	0.8206	1.0523	1.4110	0.0082	Up
TMC7	0.3899	0.1037	3.7578	1.4768	0.6771	1.2050	1.8098	0.0002	Up
TMPRSS4	0.2535	0.0719	3.5273	1.2885	0.7761	1.1192	1.4834	0.0004	Up
TNFAIP6	0.2322	0.0827	2.8087	1.2613	0.7928	1.0727	1.4832	0.0050	Up
TNS4	0.1814	0.0539	3.3675	1.1989	0.8341	1.0788	1.3323	0.0008	Up
TOP2A	0.5105	0.1179	4.3314	1.6661	0.6002	1.3225	2.0991	<0.0001	Up
TRIM29	0.1961	0.0576	3.4045	1.2166	0.8220	1.0867	1.3620	0.0007	Up
TSPAN1	0.2719	0.0839	3.2414	1.3125	0.7619	1.1135	1.5471	0.0012	Up
TSPAN8	0.1853	0.0644	2.8793	1.2036	0.8308	1.0610	1.3654	0.0040	Up
VCAN	0.1985	0.0738	2.6893	1.2195	0.8200	1.0553	1.4093	0.0072	Up
BEX1	-0.1353	0.0447	-3.0300	0.8734	1.1449	0.8002	0.9533	0.0024	down
EPHX2	-0.3286	0.1171	-2.8069	0.7199	1.3891	0.5723	0.9056	0.0050	down
FAM46C	-0.2569	0.0987	-2.6021	0.7734	1.2929	0.6373	0.9386	0.0093	down
KIAA1324	-0.1763	0.0581	-3.0359	0.8384	1.1928	0.7482	0.9394	0.0024	down
LONRF2	-0.4207	0.1225	-3.4336	0.6566	1.5230	0.5164	0.8348	0.0006	down
MCOLN3	-0.4644	0.1382	-3.3591	0.6285	1.5910	0.4793	0.8241	0.0008	down
NRCAM	-0.2643	0.0888	-2.9775	0.7678	1.3025	0.6452	0.9136	0.0029	down
PAK3	-0.2742	0.0938	-2.9237	0.7602	1.3155	0.6325	0.9136	0.0035	down
SLC25A45	-0.5893	0.2132	-2.7644	0.5547	1.8027	0.3653	0.8424	0.0057	down
