# Supplementary material for: Identification of a Nine-Gene Signature and Establishment of a Prognostic Nomogram Predicting Overall Survival of Pancreatic Cancer
Source: Front Oncol. 2019 Sep 27;9:996. doi: 10.3389/fonc.2019.00996 (PMC6776930; doi:10.3389/fonc.2019.00996)
Supplement: Supplementary Table 4 — Mean cross-validation error(CVM)and Standard deviation of CVM (CVSD) for each lambda in the LASSO regression. [file Table_4.XLSX]

## Sheet: Sheet1
Supplementary table 4. Mean cross-validation error(CVM)and Standard deviation of CVM (CVSD) for each lambda in the LASSO regression
Lambda	ln(Lambda)	Mean cross-validation error(CVM)	Standard deviation of CVM (CVSD)
0.322202	-1.13258	10.6768	0.153401
0.293579	-1.22561	10.6471	0.150952
0.267498	-1.31864	10.6041	0.145313
0.243734	-1.41168	10.569	0.140457
0.222082	-1.50471	10.5405	0.136315
0.202352	-1.59774	10.5168	0.133118
0.184376	-1.69078	10.4989	0.131148
0.167997	-1.78381	10.4852	0.129876
0.153072	-1.87685	10.4745	0.129035
0.139474	-1.96988	10.4652	0.128243
0.127083	-2.06291	10.4574	0.127872
0.115794	-2.15595	10.4518	0.128111
0.105507	-2.24898	10.4481	0.129447
0.0961338	-2.34201	10.4459	0.131027
0.0875935	-2.43505	10.4454	0.13216
0.079812	-2.52808	10.4467	0.133503
0.0727217	-2.62112	10.4513	0.135725
0.0662613	-2.71415	10.4571	0.138447
0.0603748	-2.80718	10.4671	0.140537
0.0550113	-2.90022	10.4869	0.141403
0.0501242	-2.99325	10.5054	0.141145
0.0456713	-3.08628	10.5287	0.140321
0.041614	-3.17932	10.5616	0.141091
0.0379172	-3.27235	10.6015	0.142449
0.0345487	-3.36539	10.6419	0.141913
0.0314795	-3.45842	10.6806	0.1409
0.0286829	-3.55145	10.7161	0.140211
0.0261348	-3.64449	10.7703	0.139994
0.0238131	-3.73752	10.8565	0.139825
0.0216976	-3.83055	10.9672	0.141546
0.01977	-3.92359	11.1382	0.158043
0.0180137	-4.01662	11.3827	0.198119
0.0164134	-4.10966	11.719	0.285297
0.0149553	-4.20269	12.1628	0.418128
0.0136267	-4.29572	12.7644	0.627182
0.0124162	-4.38876	13.5501	0.936403
0.0113131	-4.48179	14.5254	1.33237
0.0103081	-4.57482	15.7282	1.81484
0.00939237	-4.66786	17.0699	2.30963
0.00855798	-4.76089	18.3343	2.61524
0.00779771	-4.85393	19.5037	2.60478
0.00710498	-4.94696	20.9091	2.5756
0.0064738	-5.03999	22.8215	2.51034
0.00589868	-5.13303	25.9945	2.7555
0.00537466	-5.22606	30.4774	3.38096
0.00489719	-5.31909	36.7788	4.53503
0.00446214	-5.41213	44.5941	6.10302
0.00406573	-5.50516	54.9648	8.55665
0.00370454	-5.5982	67.1596	11.8404
0.00337544	-5.69123	79.5539	15.0776
0.00307558	-5.78426	93.6546	18.5376
0.00280235	-5.8773	109.545	22.3379
0.0025534	-5.97033	126.402	26.4854
0.00232656	-6.06336	143.274	30.2489
0.00211988	-6.1564	161.168	34.0024
0.00193155	-6.24943	181.295	38.5061
0.00175996	-6.34247	202.54	43.2931
0.00160361	-6.4355	226.556	49.0702
0.00146115	-6.52853	251.837	55.3233
0.00133134	-6.62157	277.154	60.9399
0.00121307	-6.7146	302.367	65.8193
0.00110531	-6.80763	328.512	70.5957
0.00100711	-6.90067	359.1	76.9272
0.000917644	-6.9937	393.218	84.5228
0.000836123	-7.08674	428.199	92.4576
0.000761844	-7.17977	463.228	100.165
0.000694164	-7.2728	499.256	108.062
0.000632496	-7.36584	536.07	116.054
0.000576307	-7.45887	573.642	124.158
0.000525109	-7.5519	612.14	132.519
0.00047846	-7.64494	651.773	140.865
0.000435955	-7.73797	692.485	149.308
0.000397226	-7.83101	733.618	157.358
0.000361938	-7.92404	775.134	165.287
0.000329784	-8.01707	816.74	173.238
0.000300487	-8.11011	858.944	180.99
0.000273793	-8.20314	901.488	188.509
0.00024947	-8.29617	944.762	196.289
0.000227307	-8.38921	985.848	204.606
0.000207114	-8.48224	1035.65	211.871
0.000188715	-8.57527	1073.16	220.429
0.00017195	-8.66831	1122.6	227.39
0.000156674	-8.76134	1164.33	235.288
0.000142756	-8.85438	1212.75	241.925
0.000130074	-8.94741	1254.76	249.261
0.000118518	-9.04044	1303.32	255.264
0.000107989	-9.13348	1346.06	262.708
9.83959e-05	-9.22651	1396.07	269.461
8.96547e-05	-9.31954	1440.21	277.269
8.169e-05	-9.41258	1483.81	285.189
Variables selection was based on LASSO (Least Absolute Shrinkage and Selection Operator) regression analysis. Parameter(lambda) selection was tuned in the LASSO model used 10-fold cross-validation in order to give minimum mean cross-validated error.
When Lambda= 0.0875935407445665, this value of lambda gives minimum mean cross-validated error.
Under this condition, nine variables were selected: MCOLN3, SLC25A45, COL17A1, CEP55, KLK10, MET, ITGB6, ANKRD22, ARNTL2. Formula for calculation of risk score was: - 0.00758*MCOLN3 - 0.03974*SLC25A45 + 0.00658*COL17A1 + 0.11878*CEP55 + 0.02763*KLK10 + 0.12604*MET + 0.04788*ITGB6 + 0.00409*ANKRD22 + 0.09912*ARNTL2.
